# Supplementary material for: Cellulose Acetate–Ionic Liquid Blends as Potential Polymers for Efficient CO2 Separation Membranes
Source: Polymers (Basel). 2024 Feb 18;16(4):554. doi: 10.3390/polym16040554 (PMC10891773; doi:10.3390/polym16040554)
Supplement: Supplementary file 1 [file polymers-16-00554-s001.zip]

Archive with 1 entries (1 files):
- polymers-2867808-supplementary.pdf
